# Supplementary material for: YKL-40 changes are not detected in post-mortem brain of patients with Alzheimer’s disease and frontotemporal lobar degeneration
Source: Alzheimers Res Ther. 2022 Jul 25;14:100. doi: 10.1186/s13195-022-01039-y (PMC9310415; doi:10.1186/s13195-022-01039-y)
Supplement: Supplementary file 1 — Additional file 1: Supplementary Table 1. Additional information for the individual cases included in this study. [file 13195_2022_1039_MOESM1_ESM.xlsx]

## Sheet: Supplementary Table 1
Supplementary Table 1. Additional information for the individual cases included in this study.
Case	Pathological diagnosis	Age (years)	Sex (F/M)	PMD (h)	Brain area	Thal stage (amyloid)	Braak stage (NFT)	Technology
1	Control	46	F	10.25	Temporal cortex	0	0	IHC
2	Control	79	M	7.4	Temporal cortex	1	I	IHC
3	Control	85	F	4.2	Temporal cortex	2	II	IHC
4	Control	73	M	0.59	Temporal cortex	0	0	IHC
5	Control	91	F	5.2	Temporal cortex	1	III	IHC
6	Control	87	F	6.37	Temporal cortex	0	II	IHC
7	Control	83	F	5.3	Temporal cortex	2	I	IHC
8	Control	93	F	5.5	Temporal cortex	0	II	IHC
9	Control	66	M	7.45	Temporal cortex	0	0	IHC
10	Control	89	F	3.52	Temporal cortex	0	III	IHC
11	Control	85	F	7.05	Temporal cortex	2	I	IHC
12	Control	84	F	5.55	Temporal cortex	3	II	IHC
13	Control	91	F	3.35	Temporal cortex	0	II	IHC
14	Control	75	M	6.55	Temporal cortex	0	II	IHC
15	Control	56	M	9.15	Temporal cortex	0	0	IHC
16	Control	89	F	4.45	Temporal cortex	1	II	IHC
17	Control	74	M	8.05	Temporal cortex	0	0	IHC
18	Control	79	M	6.3	Temporal cortex	1	I	IHC
19	Control	51	M	7.45	Temporal cortex	0	0	IHC
20	Control	83	F	4.4	Temporal cortex	2	II	IHC
21	Control	82	M	7.4	Temporal cortex	0	I	IHC
22	Control	81	M	5.3	Temporal cortex	0	II	IHC
23	Control	74	M	5	Temporal cortex	3	III	IHC
24	Control	80	F	ND	Temporal cortex	1	I	IHC
25	Control	88	M	4.43	Temporal cortex	1	II	IHC
26	Control	78	M	ND	Temporal cortex	0	I	IHC
27	Control	81	F	ND	Temporal cortex	0	II	IHC
28	Control	75	F	5.25	Temporal cortex	0	I	IHC
29	Control	84	F	6.55	Temporal cortex	0	I	IHC
30	Control	94	F	4.05	Temporal cortex	1	I	IHC
31	Control	88	M	7.25	Temporal cortex	2	I	IHC
32	Control	97	F	4.15	Temporal cortex	2	I	IHC
33	Control	82	M	5.5	Temporal cortex	0	I	IHC
34	Control	80	M	7.15	Temporal cortex	0	0	IHC
35	Control	82	M	ND	Temporal cortex	0	I	IHC
36	Control	77	F	2.55	Temporal cortex	2	I	IHC
37	Control	88	M	7	Temporal cortex	2	III	IHC
38	Control	91	F	ND	Temporal cortex	0	I	IHC
39	Control	60	F	6.5	Temporal cortex	0	I	IHC
40	Control	60	F	7.3	Temporal cortex	1	I	IHC
41	Control	84	F	6.05	Temporal cortex	2	II	IHC
42	Control	99	F	4.15	Temporal cortex	3	II	IHC
43	Control	91	M	4.25	Temporal cortex	2	I	IHC
44	Control	86	F	7.05	Temporal cortex	1	I	IHC
45	Control	73	F	7.45	Temporal cortex	2	I	IHC
46	Control	79	F	18.3	Temporal cortex	0	I	IHC
47	Control	82	F	5.1	Temporal cortex	0	II	IHC
48	Control	50	F	4.1	Temporal cortex	0	I	IHC
49	Control	61	F	6.5	Temporal cortex	0	0	IHC
50	Control	83	F	4.05	Temporal cortex	2	I	IHC
51	Control	82	F	4.45	Temporal cortex	1	I	IHC
52	AD	68	F	3.5	Temporal cortex	3	VI	IHC
53	AD	89	F	7	Temporal cortex	3	V	IHC
54	AD	78	F	4.5	Temporal cortex	3	V	IHC
55	AD	89	F	4.4	Temporal cortex	3	V	IHC
56	AD	86	F	5.05	Temporal cortex	3	IV	IHC
57	AD	84	F	6.2	Temporal cortex	3	V	IHC
58	AD	89	F	4.3	Temporal cortex	3	VI	IHC
59	AD	89	F	10.2	Temporal cortex	3	V	IHC
60	AD	78	F	4.35	Temporal cortex	3	V	IHC
61	AD	81	F	6	Temporal cortex	3	VI	IHC
62	AD	66	M	7	Temporal cortex	3	VI	IHC
63	AD	72	F	ND	Temporal cortex	3	VI	IHC
64	AD	84	M	ND	Temporal cortex	3	VI	IHC
65	AD	87	F	ND	Temporal cortex	3	VI	IHC
66	AD	66	F	8.15	Temporal cortex	3	V	IHC
67	AD	85	F	5.1	Temporal cortex	3	VI	IHC
68	AD	71	F	4.15	Temporal cortex	3	V	IHC
69	AD	94	F	6.15	Temporal cortex	3	III	IHC
70	AD	78	M	4.4	Temporal cortex	3	III	IHC
71	AD	68	M	5.2	Temporal cortex	3	VI	IHC
72	AD	85	M	4.25	Temporal cortex	3	V	IHC
73	AD	69	M	5.3	Temporal cortex	3	VI	IHC
74	AD	67	F	5.5	Temporal cortex	3	VI	IHC
75	AD	93	M	4.3	Temporal cortex	3	V	IHC
76	AD	93	F	2.3	Temporal cortex	3	IV	IHC
77	AD	91	F	6.05	Temporal cortex	3	IV	IHC
78	AD	82	F	ND	Temporal cortex	3	VI	IHC
79	AD	72	F	ND	Temporal cortex	3	VI	IHC
80	AD	93	M	5.5	Temporal cortex	3	IV	IHC
81	AD	96	F	7.2	Temporal cortex	2	IV	IHC
82	AD	73	F	5.3	Temporal cortex	3	VI	IHC
83	AD	86	M	4.45	Temporal cortex	3	V	IHC
84	AD	91	F	5.45	Temporal cortex	3	VI	IHC
85	AD	86	F	5.55	Temporal cortex	2	IV	IHC
86	AD	61	M	4	Temporal cortex	3	V	IHC
87	AD	62	F	4.45	Temporal cortex	3	VI	IHC
88	AD	77	M	5	Temporal cortex	3	IV	IHC
89	AD	67	M	8.2	Temporal cortex	3	V	IHC
90	AD	70	F	5.13	Temporal cortex	3	V	IHC
91	AD	89	F	6.1	Temporal cortex	2	0	IHC
92	AD	92	F	4.15	Temporal cortex	3	IV	IHC
93	AD	96	F	4	Temporal cortex	2	III	IHC
94	AD	89	F	5.15	Temporal cortex	3	IV	IHC
95	AD	81	F	ND	Temporal cortex	3	V	IHC
96	AD	83	F	5.2	Temporal cortex	2	III	IHC
97	AD	82	M	5.05	Temporal cortex	2	III	IHC
98	AD	96	F	5	Temporal cortex	3	IV	IHC
99	AD	74	M	5.35	Temporal cortex	3	VI	IHC
100	AD	66	F	5.2	Temporal cortex	3	VI	IHC
101	AD	94	F	ND	Temporal cortex	3	IV	IHC
102	AD with capCAA	81	M	ND	Temporal cortex	ND	ND	IHC
103	AD with capCAA	95	F	ND	Temporal cortex	ND	ND	IHC
104	AD with capCAA	78	F	ND	Temporal cortex	ND	ND	IHC
105	AD with capCAA	80	M	ND	Temporal cortex	ND	ND	IHC
106	AD with capCAA	64	F	8.05	Temporal cortex	3	IV	IHC
107	AD with capCAA	82	F	6.05	Temporal cortex	3	III	IHC
108	Control	66	M	7.45	Frontal cortex	0	0	IHC
109	Control	61	F	6.5	Frontal cortex	0	0	IHC
110	Control	84	M	3	Frontal cortex	0	I	IHC
111	Control	59	F	2	Frontal cortex	0	I	IHC
112	Control	78	M	4	Frontal cortex	0	I	IHC
113	Control	78	M	12	Frontal cortex	ND	I	IHC
114	Control	62	F	2	Frontal cortex	0	0	IHC
115	FTLD-Tau	68	F	5.76	Frontal cortex	ND	ND	IHC
116	FTLD-Tau	75	F	6.72	Frontal cortex	ND	ND	IHC
117	FTLD-Tau	70	M	5.28	Frontal cortex	ND	ND	IHC
118	FTLD-Tau	67	F	4.08	Frontal cortex	ND	ND	IHC
119	FTLD-Tau	49	M	5.28	Frontal cortex	ND	ND	IHC
120	FTLD-Tau	66	F	6.72	Frontal cortex	ND	ND	IHC
121	FTLD-Tau	46	M	5.52	Frontal cortex	ND	ND	IHC
122	FTLD-Tau	57	M	6.72	Frontal cortex	ND	ND	IHC
123	FTLD-Tau	66	M	5.04	Frontal cortex	ND	ND	IHC
124	FTLD-Tau	54	F	7.44	Frontal cortex	ND	ND	IHC
125	FTLD-Tau	64	F	5.28	Frontal cortex	ND	ND	IHC
126	FTLD-Tau	63	F	7	Frontal cortex	ND	ND	IHC
127	FTLD-Tau	76	F	11	Frontal cortex	ND	II	IHC
128	FTLD-Tau	72	M	4	Frontal cortex	1	ND	IHC
129	FTLD-Tau	64	M	ND	Frontal cortex	1	I	IHC
130	FTLD-Tau	75	F	ND	Frontal cortex	1	I	IHC
131	FTLD-Tau	70	M	3	Frontal cortex	0	ND	IHC
132	FTLD-Tau	79	F	4	Frontal cortex	1	ND	IHC
133	FTLD-Tau	65	M	6.5	Frontal cortex	0	ND	IHC
134	FTLD-TDP	66	F	5.28	Frontal cortex	ND	ND	IHC
135	FTLD-TDP	67	M	5.76	Frontal cortex	ND	0	IHC
136	FTLD-TDP	84	F	8.3	Frontal cortex	0	I	IHC
137	FTLD-TDP	71	M	4	Frontal cortex	0	0	IHC
138	FTLD-TDP	90	F	10	Frontal cortex	ND	III	IHC
139	Control	55	M	7.15	Temporal cortex	2	0	ELISA
140	Control	57	F	7.4	Temporal cortex	ND	0	ELISA
141	Control	60	F	8.1	Temporal cortex	0	0	ELISA
142	Control	85	F	7.05	Temporal cortex	2	I	ELISA
143	Control	83	F	4.4	Temporal cortex	2	II	ELISA
144	Control	82	M	ND	Temporal cortex	3	III	ELISA
145	Control	82	F	5.5	Temporal cortex	0	I	ELISA
146	Control	75	F	5.25	Temporal cortex	0	I	ELISA
147	Control	73	F	7.45	Temporal cortex	ND	ND	ELISA
148	Control	60	F	6.5	Temporal cortex	0	I	ELISA
149	Control	84	F	6.05	Temporal cortex	2	II	ELISA
150	AD	81	M	6	Temporal cortex	3	VI	ELISA
151	AD	73	M	6.15	Temporal cortex	3	VI	ELISA
152	AD	62	F	4.45	Temporal cortex	3	VI	ELISA
153	AD	74	F	5.35	Temporal cortex	3	VI	ELISA
154	AD	74	M	7.4	Temporal cortex	3	VI	ELISA
155	AD	82	M	5.3	Temporal cortex	3	VI	ELISA
156	AD	87	F	8	Temporal cortex	3	VI	ELISA
157	Control	75	F	5	Frontal cortex	3	I	WB/ELISA
158	Control	58	M	3	Frontal cortex	ND	0	WB/ELISA
159	Control	74	M	7	Frontal cortex	2	I	WB/ELISA
160	Control	83	M	4	Frontal cortex	0	I	WB/ELISA
161	Control	82	M	12.55	Frontal cortex	3	III	WB/ELISA
162	Control	73	F	7.45	Frontal cortex	2	I	WB/ELISA
163	Control	55	M	7.15	Frontal cortex	2	0	WB/ELISA
164	Control	57	F	7.4	Frontal cortex	ND	0	WB/ELISA
165	Control	60	F	8.1	Frontal cortex	0	0	WB/ELISA
166	Control	65	M	ND	Frontal cortex	ND	ND	WB/ELISA
167	Control	59	M	6	Frontal cortex	ND	ND	WB/ELISA
168	Control	61	F	6	Frontal cortex	ND	II	WB/ELISA
169	Control	70	M	2.5	Frontal cortex	ND	I	WB/ELISA
170	Control	68	F	11	Frontal cortex	ND	ND	WB/ELISA
171	AD	83	M	5	Frontal cortex	3	II	WB/ELISA
172	AD	92	M	3.5	Frontal cortex	3	III	WB/ELISA
173	AD	65	M	5	Frontal cortex	3	III	WB/ELISA
174	AD	89	M	4	Frontal cortex	3	III	WB/ELISA
175	AD	73	M	6	Frontal cortex	3	III	WB/ELISA
176	FTLD-Tau	60	F	18	Frontal cortex	ND	ND	WB/ELISA
177	FTLD-Tau	64	M	7	Frontal cortex	ND	ND	WB/ELISA
178	FTLD-Tau	56	F	34.5	Frontal cortex	ND	ND	WB/ELISA
179	FTLD-Tau	40	M	18.5	Frontal cortex	ND	ND	WB/ELISA
180	FTLD-Tau	63	M	5	Frontal cortex	ND	ND	WB/ELISA
181	FTLD-Tau	65	F	12	Frontal cortex	ND	ND	WB/ELISA
182	FTLD-Tau	75	F	7.5	Frontal cortex	ND	ND	WB/ELISA
183	FTLD-Tau	69	M	5	Frontal cortex	ND	ND	WB/ELISA
184	FTLD-Tau	82	F	11.5	Frontal cortex	ND	ND	WB/ELISA
185	FTLD-Tau	71	F	6	Frontal cortex	ND	ND	WB/ELISA
186	FTLD-Tau	70	F	15	Frontal cortex	ND	ND	WB/ELISA
187	FTLD-Tau	83	M	10	Frontal cortex	ND	ND	WB/ELISA
188	FTLD-Tau	61	M	3	Frontal cortex	ND	ND	WB/ELISA
189	FTLD-Tau	79	F	5	Frontal cortex	0	I	WB/ELISA
190	FTLD-Tau	58	F	ND	Frontal cortex	0	0	WB/ELISA
191	FTLD-Tau	79	F	5	Frontal cortex	0	II	WB/ELISA
192	FTLD-Tau	64	F	ND	Frontal cortex	1	I	WB/ELISA
193	FTLD-Tau	72	F	4	Frontal cortex	1	ND	WB/ELISA
194	FTLD-Tau	63	M	7	Frontal cortex	ND	ND	WB/ELISA
195	FTLD-Tau	76	M	11	Frontal cortex	ND	II	WB/ELISA
196	FTLD-Tau	ND	F	10	Frontal cortex	ND	ND	WB/ELISA
197	FTLD-Tau	77	F	7	Frontal cortex	1	II	WB/ELISA
198	FTLD-Tau	75	M	ND	Frontal cortex	1	I	WB/ELISA
199	FTLD-Tau	76	F	5	Frontal cortex	3	ND	WB/ELISA
200	FTLD-Tau	68	M	5.25	Frontal cortex	2	I	WB/ELISA
201	FTLD-Tau	54	F	5.4	Frontal cortex	ND	ND	WB/ELISA
202	FTLD-Tau	64	F	5.1	Frontal cortex	ND	ND	WB/ELISA
203	FTLD-Tau	46	M	5.35	Frontal cortex	ND	ND	WB/ELISA
204	FTLD-Tau	61	F	6	Frontal cortex	ND	ND	WB/ELISA
205	FTLD-Tau	56	M	4.05	Frontal cortex	ND	ND	WB/ELISA
206	FTLD-Tau	77	F	3.5	Frontal cortex	0	ND	WB/ELISA
207	FTLD-Tau	89	M	4	Frontal cortex	ND	ND	WB/ELISA
208	FTLD-Tau	79	M	4	Frontal cortex	1	ND	WB/ELISA
209	FTLD-Tau	70	F	3	Frontal cortex	0	ND	WB/ELISA
210	FTLD-TDP	59	M	4.45	Frontal cortex	ND	ND	WB/ELISA
211	FTLD-TDP	57	F	7.2	Frontal cortex	ND	ND	WB/ELISA
212	FTLD-TDP	68	F	6.35	Frontal cortex	ND	ND	WB/ELISA
213	FTLD-TDP	69	M	6.45	Frontal cortex	0	I	WB/ELISA
214	FTLD-TDP	67	M	5.45	Frontal cortex	1	0	WB/ELISA
215	FTLD-TDP	69	M	5.2	Frontal cortex	ND	ND	WB/ELISA
216	FTLD-TDP	61	M	17.5	Frontal cortex	ND	ND	WB/ELISA
217	FTLD-TDP	64	F	6	Frontal cortex	ND	ND	WB/ELISA
218	FTLD-TDP	67	M	11.5	Frontal cortex	ND	ND	WB/ELISA
219	FTLD-TDP	59	F	3	Frontal cortex	ND	ND	WB/ELISA
220	FTLD-TDP	63	M	17	Frontal cortex	ND	ND	WB/ELISA
221	FTLD-TDP	72	M	ND	Frontal cortex	0	I	WB/ELISA
222	FTLD-TDP	65	M	21	Frontal cortex	0	0	WB/ELISA
223	FTLD-TDP	67	F	4	Frontal cortex	0	I	WB/ELISA
224	FTLD-TDP	62	F	4.5	Frontal cortex	1	I	WB/ELISA
225	FTLD-TDP	83	F	5	Frontal cortex	3	I	WB/ELISA
226	FTLD-TDP	ND	M	6	Frontal cortex	2	I	WB/ELISA
227	FTLD-TDP	71	M	15.5	Frontal cortex	ND	ND	WB/ELISA
228	FTLD-TDP	62	M	9.5	Frontal cortex	ND	ND	WB/ELISA
229	FTLD-TDP	63	M	9	Frontal cortex	ND	ND	WB/ELISA
230	FTLD-TDP	61	F	6	Frontal cortex	ND	ND	WB/ELISA
231	FTLD-TDP	61	F	7	Frontal cortex	ND	ND	WB/ELISA
232	FTLD-TDP	84	M	8.3	Frontal cortex	0	I	WB/ELISA
233	FTLD-TDP	71	F	4	Frontal cortex	0	0	WB/ELISA
234	FTLD-TDP	90	M	10	Frontal cortex	ND	III	WB/ELISA
235	FTLD-TDP	60	F	5.25	Frontal cortex	ND	ND	WB/ELISA
236	FTLD-TDP	64	M	6.5	Frontal cortex	0	I	WB/ELISA
237	FTLD-TDP	63	M	4.45	Frontal cortex	ND	ND	WB/ELISA
238	FTLD-TDP	58	M	17.3	Frontal cortex	0	II	WB/ELISA
239	FTLD-TDP	75	M	6.25	Frontal cortex	ND	ND	WB/ELISA
240	FTLD-TDP	70	F	6.2	Frontal cortex	ND	ND	WB/ELISA
241	FTLD-TDP	69	F	4.4	Frontal cortex	3	III	WB/ELISA
242	FTLD-TDP	52	F	8.16	Frontal cortex	ND	ND	WB/ELISA
243	FTLD-TDP	75	F	5.15	Frontal cortex	ND	ND	WB/ELISA
Additional information for the individual cases included in this study.
Braak and Thal staging of Alhzeimer's disease was evalueted according to established criteria (Braak et al., 2006, Thal et al., 2006).
Abbreviations: AD = alzheimer's disease, FTLD = frontotemporal lobar degeneration, F = female, M = male, PMD = post-mortem delay, h = hours, ND = not determined, NFT = neurofibrillary tangles IHC = immunohistochemistry, WB = western blot
